# Supplementary material for: Septoplasty Versus Non-Surgical Treatment for Deviated Nasal Septum: A Systematic Review and Meta-Analysis
Source: J Clin Med. 2026 May 20;15(10):3930. doi: 10.3390/jcm15103930 (PMC13207134; doi:10.3390/jcm15103930)
Supplement: Supplementary file 1 [file jcm-15-03930-s001.zip]

Archive with 1 entries (1 files):
- jcm-4216586-supplementary.pdf
